# Supplementary material for: Leveraging Machine Learning for Screening Metal-Organic Frameworks with Selective CO2 Recognition for Early Thermal Runaway in Lithium-Ion Batteries
Source: Nanomaterials (Basel). 2026 Feb 13;16(4):245. doi: 10.3390/nano16040245 (PMC12942749; doi:10.3390/nano16040245)
Supplement: Supplementary file 1 [file nanomaterials-16-00245-s001.zip]

Archive with 1 entries (1 files):
- nanomaterials-4130234-supplementary.pdf
